# Supplementary material for: Unique Mutational Spectrum of the GJB2 Gene and Its Pathogenic Contribution to Deafness in Tuvinians (Southern Siberia, Russia): A High Prevalence of Rare Variant c.516G>C (p.Trp172Cys)
Source: Genes (Basel). 2019 Jun 5;10(6):429. doi: 10.3390/genes10060429 (PMC6627114; doi:10.3390/genes10060429)
Supplement: Supplementary file 1 [file genes-10-00429-s001.zip]

Archive with 5 entries (4 files):
- Supplementary materials/
- Supplementary materials/Figure S1.pdf
- Supplementary materials/Figure S2.pdf
- Supplementary materials/Figure S3.pdf
- Supplementary materials/Table S1.pdf
